# Supplementary material for: The chromosome-level genome of the submerged plant Cryptocoryne crispatula provides insights into the terrestrial–freshwater transition in Araceae
Source: DNA Res. 2024 Jan 20;31(1):dsae003. doi: 10.1093/dnares/dsae003 (PMC10873505; doi:10.1093/dnares/dsae003)
Supplement: dsae003_suppl_Supplementary_Tables [file dsae003_suppl_supplementary_tables.xlsx]

## Sheet: S1
Table S1. Data used for phylogenetic reconstruction of angiosperms
Species	Database	Url
Acorus tatarinowii	CNGBdb	https://db.cngb.org/search/assembly/CNA0036157/
Amorphophallus konjac	Figshare	https://doi.org/10.6084/m9.figshare.15169578
Arabidopsis thaliana	Pyhtozome	https://phytozome-next.jgi.doe.gov/info/Athaliana_TAIR10
Colcasia esculenta	CNGBdb	https://db.cngb.org/search/project/CNP0001082/
Lemna minuta	CoGe	https://genomevolution.org/coge/SearchResults.pl?s=61245&p=genome
Pinellia pedatisecta	CNGBdb	https://db.cngb.org/search/assembly/CNA0050702/
Pistia stratiotes	CNGBdb	https://db.cngb.org/search/assembly/CNA0036302/
Spirodela polyrhiza	Pyhtozome	https://genomevolution.org/coge/GenomeInfo.pl?gid=51364

## Sheet: S2
Table S2. Statistics of characteristics of C. crispatula genome by k-mer (k = 17) analysis
k-mer	k-mer number	k-mer coverage	Genome Size (Mb)	Heterozygous Ratio (%)
17	225697358953	256	836	1.03

## Sheet: S3
Table S3. Sequencing and quality filtering statistics
Type	Base (G)	Reads number	Sequence coverage (×)	Read length
Illumina	253.08	1692787346	316	150bp
Nanopare	123.87	6357694	155	24,876 bp (N50)
HIC	102.42	341396286	128	150bp
Total	479.37	2040541326	598

## Sheet: S4
Table S4. The statistical information of mapping using Hi-C data of C. crispatula
Chromosome ID	Cluster number	Length of superscaffold
Chr01	18	58176801
Chr02	21	53338450
Chr03	23	50587360
Chr04	32	50100463
Chr05	39	44949845
Chr06	24	44566669
Chr07	25	44439798
Chr08	27	44208773
Chr09	11	43917102
Chr10	21	42886281
Chr11	29	42004075
Chr12	15	41672166
Chr13	21	41227414
Chr14	16	40131095
Chr15	23	40002715
Chr16	27	38045952
Chr17	34	36340314
Chr18	13	35486659
Total	419	792,081,932 (98.80%)

## Sheet: S5
Table S5. Classification of repetitive elements in the C. crispatula genome
Repeat types		Number of elements	Repeat size (bp)	Percentage of genome (%)
DNA		149287	94769931	11.82
LINEs		44030	26685397	3.33
LTR		160486	238424590	29.74
	Pao	4950	1772026	0.22
	Copia	51371	66185516	8.26
	Gypsy	96416	167413575	20.88
Unclassified		583713	178447107	22.26
Simple repeats		5996	650555	0.08
Satellites		18107	5317972	0.66
Total interspersed repeats			538327025	67.15
Total			548637916	68.43

## Sheet: S6
Table S6. Protein-coding genes predicted from the C. crispatula genome
Gene sets	Method	Genes number	Average CDS length(bp)	Average exon length(bp)	Average exons per gene	Average intron length(bp)
ab initio	Augustus	62278	346.9	346.9	3.6	2593.8
Homology	GeMoMa	27485	273.2	273.2	1.2	7474.8
RNA-seq	StringTie + TransDecoder	19926	218.5	309.1	7.6	3386.5
	PASA	134345	212.8	389.5	7.5	3023
EVM		59652	350.1	350.1	3.4	2675
Final_set		30010	280.1	355	5.1	2872.6

## Sheet: S7
Table S7. Statistics of gene annotation using different databases
Database	Annotated number	Percentage (%)
Swiss-Prot	15992	53.29
InterPro	25622	85.38
KOG	6352	21.17
GO	20993	69.95
KEGG	12384	41.27
NR	27794	92.62
Annotated total	28694	95.61
Gene total	30010	100

## Sheet: S8
Table S8. Summary of BUSCO analysis about C. crispatula protein sets
	Count	Percentage (%)
Complete BUSCOs	1536	95.2
Complete and single-copy BUSCOs	1499	92.9
Complete and duplicated BUSCOs	37	2.3
Fragmented BUSCOs	33	2
Missing BUSCOs	45	2.8
Total BUSCO groups searched	1614	100

## Sheet: S9
Table S9. Non-coding RNA content of the C. crispatula genome
Type	Copy number	Average length (bp)	Total length (bp)
miRNA	14	117.14	1640
snRNA	90	126.58	11392
rRNA	148	963.8	142642
tRNA	652	74.93	48857

## Sheet: S10
Table S10. Significant enriched biological process GO terms and KEGG pathways in expanded gene families in freshwater plant genomes
ID	Descrption	p-value
GO:0006468	protein phosphorylation	2.41e-39
GO:0016310	phosphorylation	2.21e-32
GO:0005975	carbohydrate metabolic process	8.34e-30
GO:0008152	metabolic process	1.62e-24
GO:0006796	phosphate-containing compound metabolic process	1.53e-23
GO:0006793	phosphorus metabolic process	3.05e-23
GO:0006464	cellular protein modification process	3.45e-17
GO:0036211	protein modification process	3.45e-17
GO:0044238	primary metabolic process	4.36e-15
GO:0043412	macromolecule modification	6.06e-15
GO:0071704	organic substance metabolic process	4.3e-14
GO:0044267	cellular protein metabolic process	2.34e-11
GO:0019538	protein metabolic process	5.29e-10
GO:0044277	cell wall disassembly	2.71e-07
GO:0009830	cell wall modification involved in abscission	2.71e-07
GO:0009827	plant-type cell wall modification	3.04e-06
GO:0033466	trans-zeatin biosynthetic process	4.21e-05
GO:0033400	trans-zeatin metabolic process	4.21e-05
GO:0033398	zeatin biosynthetic process	4.21e-05
GO:0033397	zeatin metabolic process	4.21e-05
GO:0010047	fruit dehiscence	4.3e-05
GO:0055114	oxidation-reduction process	6.77e-05
GO:0048653	anther development	0.00010098
GO:0048609	multicellular organismal reproductive process	0.0001281
GO:0032504	multicellular organism reproduction	0.00015879
GO:0009901	anther dehiscence	0.00017219
GO:0048872	homeostasis of number of cells	0.00025064
GO:0048873	homeostasis of number of cells within a tissue	0.00025064
GO:0007639	homeostasis of number of meristem cells	0.00025064
GO:0001894	tissue homeostasis	0.00025064
GO:0048466	androecium development	0.00045757
GO:0048443	stamen development	0.00045757
GO:0009664	plant-type cell wall organization	0.00050775
GO:0009900	dehiscence	0.00063069
GO:0018212	peptidyl-tyrosine modification	0.00063496
GO:0018108	peptidyl-tyrosine phosphorylation	0.00063496
GO:0071555	cell wall organization	0.00079614
GO:0045229	external encapsulating structure organization	0.0014192
GO:0048871	multicellular organismal homeostasis	0.00147199
GO:0010431	seed maturation	0.00203924
GO:0071554	cell wall organization or biogenesis	0.00207552
GO:0009838	abscission	0.00224219
GO:0042545	cell wall modification	0.00255308
GO:0071669	plant-type cell wall organization or biogenesis	0.00326972
GO:0045490	pectin catabolic process	0.00417808
GO:1901653	cellular response to peptide	0.00651255
GO:0060773	flower phyllotactic patterning	0.00651255
GO:1904383	response to sodium phosphate	0.00651255
GO:0048438	floral whorl development	0.00837197
ko00040	Pentose and glucuronate interconversions	2.4817e-68
ko01100	Metabolic pathways	2.8118e-12
ko00908	Zeatin biosynthesis	0.0347867

[truncated: 11 more sheets: S11, S12, S13, S14, S15, S16, S17, S18, S19, S20, S21]
